# Supplementary material for: Assessment of Paraquat Resistance and Degradation Potential in Caballeronia zhejiangensis CEIB S4-3: The Genomic Analysis Reveals Hints About Resistance and Degradation Mechanisms
Source: Toxics. 2026 May 8;14(5):405. doi: 10.3390/toxics14050405 (PMC13210998; doi:10.3390/toxics14050405)
Supplement: Supplementary file 1 [file toxics-14-00405-s001.zip]

Archive with 1 entries (1 files):
- toxics-4238012-supplementary.pdf
